# Supplementary material for: Assessment of emotions and behaviour by the Developmental Behaviour Checklist in young people with neurodevelopmental CNVs
Source: Psychol Med. 2020 Jul 9;52(3):574–86. doi: 10.1017/S0033291720002330 (PMC7794095; doi:10.1017/S0033291720002330)
Supplement: Supplementary file 1 [file S0033291720002330sup.zip]

Archive with 3 entries (3 files):
- S0033291720002330sup001.docx
- S0033291720002330sup002.docx
- S0033291720002330sup003.docx
